# Supplementary material for: CRISPR-edited DPSCs constitutively expressing BDNF enhance dentin regeneration in injured teeth
Source: eLife. 2025 Jul 9;14:RP105153. doi: 10.7554/eLife.105153 (PMC12240581; doi:10.7554/eLife.105153)
Supplement: Figure 4—source data 1. [file elife-105153-fig4-data1.zip]

Archive with 4 entries (4 files):
- beta actin.png
- __MACOSX/._beta actin.png
- BDNF over expression.png
- __MACOSX/._BDNF over expression.png
