# Supplementary material for: CRISPR-edited DPSCs constitutively expressing BDNF enhance dentin regeneration in injured teeth
Source: eLife. 2025 Jul 9;14:RP105153. doi: 10.7554/eLife.105153 (PMC12240581; doi:10.7554/eLife.105153)
Supplement: Figure 4—source data 2. [file elife-105153-fig4-data2.zip]

Archive with 1 entries (1 files):
- Original files for western blot images displayed in Fig. 4B.pdf
